# Supplementary material for: Innovative Dynamic Ultrasound Diagnosis of First Rib Stress Fracture in an Adolescent Athlete—A Case Report
Source: Diagnostics (Basel). 2025 Sep 24;15(19):2437. doi: 10.3390/diagnostics15192437 (PMC12524096; doi:10.3390/diagnostics15192437)
Supplement: Supplementary file 1 [file diagnostics-15-02437-s001.zip]

Archive with 1 entries (1 files):
- diagnostics-3851759-supplementary.mp4
